# Supplementary material for: Macrophages and nociceptor neurons form a sentinel unit around fenestrated capillaries to defend the synovium from circulating immune challenge
Source: Nat Immunol. 2024 Nov 25;25(12):2270–83. doi: 10.1038/s41590-024-02011-8 (PMC11588661; doi:10.1038/s41590-024-02011-8)
Supplement: Supplementary file 3 — Statistical source data. [file 41590_2024_2011_MOESM3_ESM.xlsx]

## Sheet: Sheet1
Figure 1d	syn	BM	p-value
	0.47	0.15	0.0066
	0.34	0.03
	0.33	0.07
Figure 1f	L-SL	SL	p-value
	47.1	12.5	0.0106
	38.7	16.9
	45	26.4
	60.7	41.6
	54.1	36.6
Figure 1g	Area1	Area2	Area3	Area4	Area5	Area6	Area7	Area8	Area9		Dunnett's multiple comparisons test	Adjusted P Value
	39.4	41.6	49.5	41	35.1	51	43	51.6	58.3		5 vs. 1	0.0976
	57.6	65.1	58.7	55.2	46.8	60.8	63.5	57.9	61.6		5 vs. 2	0.2596
	67.2	64.7	66.6	73.9	36.8	80.5	47	42.7	73.4		5 vs. 3	0.1063
	65.1	57.9	53.5	69.9	52.7	62.6	62.6	68	66.6		5 vs. 4	0.0243
	55.3	37.7	54.9	65.7	25.5	43	40	53.8	47.7		5 vs. 6	0.0417
											5 vs. 7	0.4292
											5 vs. 8	0.18
											5 vs. 9	0.0212
Figure 1i: 70k	Synovium	BM	Muscle	Lung	Skin		Tukey's multiple comparisons test	Adjusted P Value
	5.55	6.3	0.46	0.24	0.78		Synovium vs. BM	0.5031
	4.1	7.83	0.44	0.11	1.13		Synovium vs. Muscle	<0.0001
	4.95	4.97	0.31	0.12	0.5		Synovium vs. Lung	<0.0001
	7.69	8.3	0.31	0.21	1.14		Synovium vs. Skin	<0.0001
	8.52	9.78					BM vs. Muscle	<0.0001
		7.16					BM vs. Lung	<0.0001
							BM vs. Skin	<0.0001
							Muscle vs. Lung	0.9992
							Muscle vs. Skin	0.9772
							Lung vs. Skin	0.9237
Figure 1i: 2000k	Synovium	BM	Muscle	Lung	Skin		Tukey's multiple comparisons test	Adjusted P Value
	2.43	0.42	0.17	0.13	0.79		Synovium vs. BM	<0.0001
	2.54	1.35	0.02	0.34	0.95		Synovium vs. Muscle	<0.0001
	2.81	1.63	0.01	0.12	0.24		Synovium vs. Lung	<0.0001
	1.91	0.14	0.01	0.05	0.88		Synovium vs. Skin	<0.0001
	3.05	0.22					BM vs. Muscle	0.2117
		0.23					BM vs. Lung	0.3812
							BM vs. Skin	0.9997
							Muscle vs. Lung	0.9961
							Muscle vs. Skin	0.2216
							Lung vs. Skin	0.3781
Figure 1j	Distance (um)	Number of cells
	-5	15
	-10	7
	-15	5
	-20	1
	-25	2
	-30	3
	30-	2
Figure 1l	Size of microbeads (um)	0.04	0.2	2		Tukey's multiple comparisons test	Adjusted P Value
	% beads extravasated	5.31	1.41	0.12		0.04 vs. 0.2	0.0661
		3.71	2.43	0.35		0.04 vs. 2	0.0021
		1.88	1.06	0.03		0.2 vs. 2	0.0717
		4.12	2.94
		5.6	3.5
Figure 1l	Size of microbeads (um)	PV1+ vessels			PV1-vessels			p-value
	0.04	76.5	88.9	89.3	23.5	11.1	10.7	0.0003
	0.2	99.1	100	100	0.9	0	0	<0.0001
