# Supplementary material for: Macrophages and nociceptor neurons form a sentinel unit around fenestrated capillaries to defend the synovium from circulating immune challenge
Source: Nat Immunol. 2024 Nov 25;25(12):2270–83. doi: 10.1038/s41590-024-02011-8 (PMC11588661; doi:10.1038/s41590-024-02011-8)
Supplement: Supplementary file 4 — Statistical source data. [file 41590_2024_2011_MOESM4_ESM.xlsx]

## Sheet: Sheet1
Figure 2f		CD11c+MHCll+			CD11c+MHCll+			p-value
	PV1+	78.8	89.5	65	21.2	10.5	35	0.0052
	PV1-	14	23.9	24	86	76.1	76	0.0002
Figure 2g		Lining			Average	L-SL interface			Average	Sublining			Average
	Lyve1	100	95	100	98.3	65	54.7	68	62.6	0	3.2	5	2.7
	MHCll+CD11c-	0	4.1	0	1.4	16.3	14.3	12	14.2	80.8	74.2	80	78.3
	MHCll+CD11c+	0	0.8	0	0.3	18.8	31	20	23.3	19.2	22.6	15	18.9
Figure 2h	Distance from center (um)	Number of lining macrophages				Pearson r		Distance from center (um)	Number of MHCll+CD11c- macrophages				Pearson r
	200	8	43	25	34	0.9966		200	32	18	26	12	0.8319
	300	23	85	50	82			300	42	30	41	11
	400	53	145	92	143			400	57	49	41	21
	500	133	185	163	183			500	65	36	52	18
	600	180	233	277	239			600	50	54	42	47
	700	251	284	357	311			700	63	62	33	29
	800	286	313	443	342			800	74	76	32	14
	900	325	348	498	382			900	60	93	5	22
	Distance from center (um)	Number of MHCll+CD11c+ macrophages				Pearson r		Density (Mean #/μm2 × 10^4)
	200	7	16	15	7	0.9816		Distance from center (um)	Lining	MHCll+CD11c+	MHCll+CD11c-
	300	14	17	21	19			200	2.91932	1.19427	2.33546
	400	31	28	29	25			300	3.82166	1.13057	1.97452
	500	53	44	24	29			400	4.92493	1.28526	1.91083
	600	50	40	41	22			500	5.87403	1.32696	1.51274
	700	61	80	69	35			600	6.72409	1.10741	1.39693
	800	57	108	82	43			700	7.36771	1.50049	1.14527
	900	54	87	111	43			800	7.34607	1.53928	1.04034
								900	7.27332	1.3816	0.843012
Figure 2i	Thickness of lining layer				Number of lining macrophages
	central	lateral	p-value		Central	Lateral	p-value
	3.3	22.5	0.0004		5	14	0.0042
	2.9	19.1			4	13
	3.6	17.3			7	11
