# Supplementary material for: Macrophages and nociceptor neurons form a sentinel unit around fenestrated capillaries to defend the synovium from circulating immune challenge
Source: Nat Immunol. 2024 Nov 25;25(12):2270–83. doi: 10.1038/s41590-024-02011-8 (PMC11588661; doi:10.1038/s41590-024-02011-8)
Supplement: Supplementary file 5 — Statistical source data. [file 41590_2024_2011_MOESM5_ESM.xlsx]

## Sheet: Sheet1
Figure 3f	ssGSEA score of IL4 signalling
	Lyve1+CX3CR1+	MHCll+CD11c-	MHCll+CD11c+		Tukey's multiple comparisons test	p-value
	-838.2	80.4	800		Lyve1 vs. IAIE	0.0481
	-832.2	-9.8	630.1		Lyve1 vs. CD11c	0.0007
	-847.5	-691.7	641.5		IAIE vs. CD11c	0.0108
	ssGSEA score of IFNγ signalling
	Lyve1+CX3CR1+	MHCll+CD11c-	MHCll+CD11c+		Tukey's multiple comparisons test	p-value
	-813.7	450.2	774.8		Lyve1 vs. MHCll+	0.0019
	-311.9	1056.1	820.5		Lyve1 vs. CD11c+	0.0018
	-318.5	988	911.6		MHCll+ vs. CD11c+	0.9998
	ssGSEA score of TNF+PGE2 signalling
	Lyve1+CX3CR1+	MHCll+CD11c-	MHCll+CD11c+		Tukey's multiple comparisons test	p-value
	93.4	832.4	508.9		Lyve1 vs. MHCll+	0.0009
	126	1034.7	404.8		Lyve1 vs. CD11c+	0.0658
	385.8	1064.3	620.1		MHCll+ vs. CD11c+	0.0123
	ssGSEA score of HDL signalling
	Lyve1+CX3CR1+	MHCll+CD11c-	MHCll+CD11c+		Tukey's multiple comparisons test	p-value
	1994.6	1025.1	1524.5		Lyve1 vs. MHCll+	0.0289
	2256.9	1716.5	1692.4		Lyve1 vs. CD11c+	0.0521
	2311.8	1659.9	1483.4		MHCll+ vs. CD11c+	0.88
Figure 3i	% Ms4a3-tdTomato+ cells
	Lyve1+CX3CR1+	MHCll+CD11c-	MHCll+CD11c+	Ly6c-hi monocytes
	17	50.9	46.9	99
	8.33	39.2	40.2	97.7
	10	77.4	59	97.7
