# Supplementary material for: Macrophages and nociceptor neurons form a sentinel unit around fenestrated capillaries to defend the synovium from circulating immune challenge
Source: Nat Immunol. 2024 Nov 25;25(12):2270–83. doi: 10.1038/s41590-024-02011-8 (PMC11588661; doi:10.1038/s41590-024-02011-8)
Supplement: Supplementary file 6 — Statistical source data. [file 41590_2024_2011_MOESM6_ESM.xlsx]

## Sheet: Sheet1
Figure 4a	PV1+vessels	PV1-vessels	p-value		L	L-SL	SL		Tukey's multiple comparisons test	Adjusted P Value
	80	20	0.0001		1.8	6.91	1.11		L vs. L-SL	0.0061
	92	8			2.95	9.16	0.94		L vs. SL	0.6537
	67.9	32.1			1.53	4.87	0.67		L-SL vs. SL	0.0017
	82.2	17.8			0.37	3.76	0.04
Figure 4c	Ly6c+ MNPs	Lyve1+	MHCll+CD11c-	MHCll+CD11c+	others
	4.64	59.3	14.3	15.3	6.5
	4.38	74.7	9.6	9.7	1.6
	4.24	60	13.9	16.4	5.5
Average	4.42	64.7	12.6	13.8	4.5
Figure 4d	Lyve1+Cx3cr1+
	Untreated	OVA	IC		Tukey's multiple comparisons test	Adjusted P Value
	858	109787	300755		Untreated vs. OVA	<0.0001
	762	91377	268238		Untreated vs. IC	<0.0001
	734	102135	280923		OVA vs. IC	<0.0001
	MHCll+CD11c-
	Untreated	OVA	IC		Tukey's multiple comparisons test	Adjusted P Value
	839	167607	678000		Untreated vs. OVA	0.0298
	817	79157	599000		Untreated vs. IC	<0.0001
	690	132695	556000		OVA vs. IC	<0.0001
	MHCll+CD11c+
	Untreated	OVA	IC		Tukey's multiple comparisons test	Adjusted P Value
	508	37012	138080		Untreated vs. OVA	0.2086
	304	27568	173572		Untreated vs. IC	0.0004
	478	33936	103291		OVA vs. IC	0.0018
Figure 4e	Lyve1+Cx3cr1+	MHCll+CD11c-	MHCll+CD11c+		Tukey's multiple comparisons test	Adjusted P Value
	0.91	3.9	4.62		Lyve1 vs. MHCll+	0.1515
	1.1	1.52	2.26		Lyve1 vs. CD11c+	0.0435
	1.06	2.91	3.83		MHCll+ vs. CD11c+	0.6084
Figure 4h	FcgRllb
	Lyve1+Cx3cr1+	MHCll+CD11c-	MHCll+CD11c+		Tukey's multiple comparisons test	Adjusted P Value
	76.63	29.85	47.43		Lyve1 vs. MHCll+	0.0004
	79.93	20.6	61.87		Lyve1 vs. CD11c+	0.0352
	92.5	22.07	69.4		MHCll+ vs. CD11c+	0.0055
	FcgRlll
	Lyve1+Cx3cr1+	MHCll+CD11c-	MHCll+CD11c+		Tukey's multiple comparisons test	Adjusted P Value
	15.61	3.4	6		Lyve1 vs. MHCll+	0.0002
	16.68	4.13	7.47		Lyve1 vs. CD11c+	0.0013
	19.94	5.13	9.71		MHCll+ vs. CD11c+	0.1109
Figure 4i	L	L-SL	SL		Tukey's multiple comparisons test	Adjusted P Value
	0.61	10.59	1.05		L vs. L-SL	0.0103
	4.02	12.77	2		L vs. SL	0.8705
	1.58	7.84	0.91		L-SL vs. SL	0.0049
	1.69	3.51	0.39
Figure 4j	Before IC injection			24h after IC injection
	Lyve1+Cx3cr1+	MHCll+CD11c-	MHCll+CD11c+	Lyve1+Cx3cr1+	MHCll+CD11c-	MHCll+CD11c+
	0.221	0.288	0.176	0.038	0.213	0.162
	0.229	0.38	0.152	0.035	0.113	0.13
	0.23	0.357	0.171	0.037	0.154	0.108
Figure 4l	L-SL	fatpad
	48.44	45.58
	57.57	35.2
	42.6	18.39
	38.99	44.24
Figure 4m		Synovium			Fatpad			p-value
	Lyve1	25.56	9.49	35.07	5.56	1.52	4.95	0.0628
	HLA-DR	12.89	13.79	15.84	0.15	0.24	0.72	0.0001
