# Supplementary material for: Macrophages and nociceptor neurons form a sentinel unit around fenestrated capillaries to defend the synovium from circulating immune challenge
Source: Nat Immunol. 2024 Nov 25;25(12):2270–83. doi: 10.1038/s41590-024-02011-8 (PMC11588661; doi:10.1038/s41590-024-02011-8)
Supplement: Supplementary file 7 — Statistical source data. [file 41590_2024_2011_MOESM7_ESM.xlsx]

## Sheet: Sheet1
Figure 5e		Fcgr2b-/- specific	Common in both strains	WT specific
	Lyve1+Cx3cr1+	339	16	39
	MHCll+CD11c-	141	28	141
	MHCll+CD11c+	52	8	70
Figure 5g	WT	MHCll+CD11c-	MHCll+CD11c+	Lyve1+Cx3cr1+
	mean expression without IC stiumlation	30.5979	32.0143	36.1454
	mean expression with IC stiumlation	84.2689	57.7248	74.0686
	Ratio	2.75407	1.80309	2.04918
	Fcgr2b-KO	MHCll+CD11c-	MHCll+CD11c+	Lyve1+Cx3cr1+
	mean expression without IC stiumlation	310.279	508.981	295.107
	mean expression with IC stiumlation	868.288	1212.02	837.325
	Ratio	2.79841	2.38126	2.83736
Figure 5h	Cxcl1
	PBS	IC	p-value
	34.2	252.1	0.0017
	34	238.4
	30.1	293.9
	60.1	286.6
	65.8	78.1
	Cxcl2
	PBS	IC	p-value
	180	285.2	0.0009
	151.9	246.9
	118.5	296.5
	162.3	339.5
Figure 5j	C57BL/6
	PBS	OVA	IC		Tukey's multiple comparisons test	Adjusted P Value
	112	80	86		PBS vs. OVA	0.5281
	68	87	117		PBS vs. IC	0.9709
	103	67	90		OVA vs. IC	0.4124
	Fcgr2b-KO
	PBS	OVA	IC		Tukey's multiple comparisons test	Adjusted P Value
	100	112	263		PBS vs. OVA	0.5516
	106	36	164		PBS vs. IC	0.0487
	92	60	203		OVA vs. IC	0.006
	147	97	115
	102	96	209
	164	154	141
Figure 5l	4-wo	52-wo	p-value
	0	3	0.0011
	1	4
	0	4
	0	1
	1	4
		5
Figure 5o	ctrl	double IC	p-value
	1	4	0.0322
	1	4
	0	1
	2	1
	0	2
		3
		2
Figure 5p	PBS	Salmonela	p-value
	2	1	0.0432
	2	4
	0	2
	1	6
	1	5
Figure 5q	ctrl	UTI	p-value
	1	2	0.5796
	0	0
	2	3
	0	1
	1	0
