# Supplementary material for: Macrophages and nociceptor neurons form a sentinel unit around fenestrated capillaries to defend the synovium from circulating immune challenge
Source: Nat Immunol. 2024 Nov 25;25(12):2270–83. doi: 10.1038/s41590-024-02011-8 (PMC11588661; doi:10.1038/s41590-024-02011-8)
Supplement: Supplementary file 8 — Statistical source data. [file 41590_2024_2011_MOESM8_ESM.xlsx]

## Sheet: Sheet1
Figure 6a	TH	CGRP	p-value
	0.53	6.64	0.007
	0.49	6.14
	2.25	4.08
	1.39	3.01
	0.03	2.11
Figure 6b
		PV1+vessels							PV1-vessels							p-value
	Lyve1+Cx3cr1+	7	21	10.2	5.2	7.1	12.5	14.3	9.7	23.2	20.2	9.5	15.3	14	28.7	0.0938
	MHCll+CD11c-	14.7	22.9	21	11.7	21	27.7	10.3	8.5	21.3	17.3	6.7	17.3	11.9	8.04	0.1156
	MHCll+CD11c+	9	12.5	12.6	5.3	5.3	10.5	6.7	13.8	16.7	21	10.2	9.7	11.5	15.8	0.0191
		PV1+vessels							PV1-vessels							p-value
	Lyve1+Cx3cr1+	39.7	18.1	41.4	56.8	37.9	38.4	21.1	27.2	10.9	22.7	25.5	27.4	23.6	7.7	0.0205
	MHCll+CD11c-	32.9	28.8	23.9	38.7	40.5	25.3	22.8	32.9	22.2	26.5	42.5	40.5	26	13.9	0.8025
	MHCll+CD11c+	33.3	36.8	27.6	58.6	46.9	40.5	39.1	18.5	15.8	17.2	17.2	49	21.6	14.7	0.0092
	Distance from Lyve1+ mac to PV1+ vessels
	0	39.7	18.1	41.4	56.8	37.9	38.4	21.1
	0-10	36.8	22.4	25.8	23.9	38.5	24.1	35.6
	10-20	11	17.5	12.5	10	14.1	17.7	19.1
	20-30	5.9	12.7	10.2	5.4	4.9	4.9	11.3
	30-	6.6	29.3	10.2	3.9	4.6	14.8	12.9
	Distance from MHCll+CD11c- mac to PV1+ vessels
	0	32.9	28.8	23.9	38.7	40.5	25.3	22.8
	0-10	23.8	15.7	23.1	20.4	33.1	14.4	30.7
	10-20	18.9	15.7	17.9	17.1	14.7	13.4	29.7
	20-30	8.5	12.1	8.5	11	8	10.8	12.9
	30-	15.8	27.8	26.5	12.7	3.7	36.1	4
	Distance from MHCll+CD11c+ mac to PV1+ vessels
	0	33.3	36.8	27.6	58.6	46.9	40.5	39.1
	0-10	30.6	21.1	27.6	19	28.6	26.1	34
	10-20	19.4	0	19.5	12.1	18.4	16.2	17.9
	20-30	11.1	31.6	13.8	6.9	6.1	4.5	7.1
	30-	5.6	10.5	11.5	3.4	0	12.6	1.9
Figure 6c	Shortest distance between each MNPs and CGRP+ fibres
	Lyve1+Cx3cr1+	MHCll+CD11c-	MHCll+CD11c+		Tukey's multiple comparisons test	Adjusted P Value
	23.5	19.4	19		Lyve1 vs. MHCll+	0.0447
	20.7	30.2	31.1		Lyve1 vs. CD11c+	0.9746
	29	44.5	31.2		MHCll+ vs. CD11c+	0.0716
	11.6	48.9	19.5
	12.8	17.6	13.4
	18.9	23.9	18.3
	11.8	29.5	15.9
	11.2	19	15.1
	18.3	14.6	11.2
	19.6	22.2	12.6
	28.5	31.1	26.1
	13.9	19.7	15.1
	Overrapped volume ratio to CGRP+ fibres
	Lyve1+Cx3cr1+	MHCll+CD11c-	MHCll+CD11c+		Tukey's multiple comparisons test	Adjusted P Value
	0.044	0.021	0.059		Lyve1 vs. MHCll+	0.5556
	0.05	0.015	0.157		Lyve1 vs. CD11c+	0.0047
	0.057	0.01	0.189		MHCll+ vs. CD11c+	0.0003
	0.004	0.002	0.02
	0.025	0.005	0.029
	0.017	0.01	0.04
	0.02	0.02	0.08
	0.03	0.04	0.09
	0.02	0.01	0.06
	0.01	0.01	0.05
	0.02	0	0.03
	0.02	0.01	0.05
Figure 6d	T13				L4
	OVA	IC	p-value		OVA	IC	p-value
	14.3	20	0.3699		14.3	33.3	0.0261
	6.9	11.1			10	12.5
	8.6	10.3			0	21.9
	8.3	8.7			13.3	7.7
	7.5	8.3			8	20
	17.6	17.1			22.2	24.1
	11.4	13.8			5.3	13.3
					11.1	15.4
					5.7	12.5
					18.4	11.6
					12.1	31.1
Figure 6e	Lyve1+Cx3cr1+				MHCll+CD11c-				MHCll+CD11c+
	Isotype Ab	anti-CSF1R Ab	p-value		Isotype Ab	anti-CSF1R Ab	p-value		Isotype Ab	anti-CSF1R Ab	p-value
	63.8	23.87	0.0052		4.6	4.28	0.2444		2.87	1.85	0.4767
	82.22	30.61			4.3	1.99			4.29	3.31
	50.28	28.93			7.17	5.24			1.82	1.99
	75.89				5.14				2.76
Figure 6f	OVA	IC	p-value
	11.8	12.5	0.5318
	18.8	25.9
	9.5	15
	5.3	14.7
		7.1
		8.8
Figure 6h		OVA					large IC					p-value
	Healthy	191.6	158.1	114.9	111.9		281.5	185.9	231.9	254.7	273.1	0.0055
	anti-CSF1R-treated	176.1	108	147	202.9		179.2	129	180	155.6		0.9209
	DRG direct stim	7.9	22.2	28.7			19	17.4	22.2			0.9921
Figure 6j	IC	Cxcl1	Il1b	A438079	Coxi(Syn)		Dunnett's multiple comparisons test	Adjusted P Value
	219.1	262.4	150	175.6	176.9		IC vs. Cxcl1	0.8572
	207.1	293.8	164.5	164.5	167.9		IC vs. Il1b	0.0134
	199.3	253.3	162.4	190.9	238.3		IC vs. A438079	0.0896
	285.1	209.2	249	158.2	202.8		IC vs. Coxi(Syn)	0.531
	272.1		160.6	191.3	264.4
	240.4		183.7	211.5
			152.9	249
Figure 6k	Il1bfl/fl	Cx3cr1-CreERT2:Il1bfl/fl	p-value
	1331.9	840.4	0.028
	3218	937.7
	1559.9	478.9
	849.1	415.6
	2126.8	801.9
Figure 6l		Il1bfl/fl										Cx3cr1-CreERT2:Il1bfl/fl									p-value
	T13	12.9	11.4	22	14.3	20	11.3	17.5	9.5	12.9	7.7	10.8	22.5	7.8	16.1	6.7	11.9	6.6	13.2	10.5	0.3431
	L4	35.1	22.7	31.3	15.3	24.6	28.7	32.1	25.8	35.2	21.3	32.8	17	29.9	18.5	18.4	11.3	27	20.6	15.6	0.072
