# Supplementary material for: Macrophages and nociceptor neurons form a sentinel unit around fenestrated capillaries to defend the synovium from circulating immune challenge
Source: Nat Immunol. 2024 Nov 25;25(12):2270–83. doi: 10.1038/s41590-024-02011-8 (PMC11588661; doi:10.1038/s41590-024-02011-8)
Supplement: Supplementary file 9 — Statistical source data. [file 41590_2024_2011_MOESM9_ESM.xlsx]

## Sheet: Sheet1
Figure 7g	vehicle	BIBN4096	p-value
	2	2	0.0647
	1	2
	2	1
	1	0
	2	0
	0	0
	0	0
	4	1
	1	0
	1	1
	2	0
