# Supplementary material for: Macrophages and nociceptor neurons form a sentinel unit around fenestrated capillaries to defend the synovium from circulating immune challenge
Source: Nat Immunol. 2024 Nov 25;25(12):2270–83. doi: 10.1038/s41590-024-02011-8 (PMC11588661; doi:10.1038/s41590-024-02011-8)
Supplement: Supplementary file 10 — Statistical source data. [file 41590_2024_2011_MOESM10_ESM.xlsx]

## Sheet: Sheet1
Figure S5b		Synovium-cluster				Spleen				p-value
	24h	1.69	9.66	4.86	1.75	21.51	23.58	21.55	20.6	0.0001
	48h	1.7	1.47	1.32	1.04	22.79	24.23	20.58	20.62	<0.0001
Figure S5c	MHCll+	CD11c+
	0.75	1.95
	9.14	9.35
	6.86	3.71
