# Supplementary material for: Macrophages and nociceptor neurons form a sentinel unit around fenestrated capillaries to defend the synovium from circulating immune challenge
Source: Nat Immunol. 2024 Nov 25;25(12):2270–83. doi: 10.1038/s41590-024-02011-8 (PMC11588661; doi:10.1038/s41590-024-02011-8)
Supplement: Supplementary file 11 — Statistical source data. [file 41590_2024_2011_MOESM11_ESM.xlsx]

## Sheet: Sheet1
Figure S7b		CGRP+fibres			TH+fibres			p-value
	45-50	0	2.4	0	6.9	6.1	8	0.0031
	40-45	3.4	0	0	13.8	9.1	8	0.0122
	35-40	6.9	4.8	4.3	6.9	15.2	16	0.071
	30-35	3.4	7.1	4.3	10.3	9.1	4	0.2679
	25-30	10.3	9.5	4.3	17.2	15.2	12	0.0487
	20-25	10.3	16.7	13	10.3	15.2	16	0.8553
	15-20	31	23.8	17.4	20.7	12.1	20	0.2491
	10-15	31	23.8	30.4	10.3	15.2	12	0.0043
	5-10	3.4	11.9	26.1	3.4	3	4	0.194
	0-5	0	0	0	0	0	0
Figure S7c	OVA	IC	p-value
	27.4	43.9	0.3641
	40	23
	44.9	26.8
	23.1	33.1
	44.4	24.6
Figure S7d	Isotype Ab	anti-CSF1R Ab	p-value
	42.5	44.9	0.4195
	35.9	40.9
	48.8	36.6
	42.1	34.9
Figure S7f	isotype	CSF1R	p-value
	20.9	16.5	0.2719
	16.8	15.3
	14.7	14.5
	15.3	14.2
