# Supplementary material for: Macrophages and nociceptor neurons form a sentinel unit around fenestrated capillaries to defend the synovium from circulating immune challenge
Source: Nat Immunol. 2024 Nov 25;25(12):2270–83. doi: 10.1038/s41590-024-02011-8 (PMC11588661; doi:10.1038/s41590-024-02011-8)
Supplement: Supplementary file 12 — Statistical source data. [file 41590_2024_2011_MOESM12_ESM.xlsx]

## Sheet: Sheet1
Figure S10a	isotype	TNFi	p-value
	305.5	261	0.6862
	377.6	419.3
	140.2	307.5
	298.5	242.4
